# Supplementary material for: High Prevalence and Clinical Relevance of Genes Affected by Chromosomal Breaks in Colorectal Cancer
Source: PLoS One. 2015 Sep 16;10(9):e0138141. doi: 10.1371/journal.pone.0138141 (PMC4574474; doi:10.1371/journal.pone.0138141)
Supplement: S3 Table — (XLSX) [file pone.0138141.s004.xlsx]

## Sheet: S.Table_S3
Supplementary Table S3: gene mutation matrix
Explanation of columns
samples		names of CRC samples
TP53		0 = wild-type; 1 = mutated
APC		0 = wild-type; 1 = mutated
KRAS		0 = wild-type; 1 = mutated
BRAF		0 = wild-type; 1 = mutated
PIK3CA		0 = wild-type; 1 = mutated
SMAD4		0 = wild-type; 1 = mutated
NRAS		0 = wild-type; 1 = mutated
FBXW7		0 = wild-type; 1 = mutated
samples	TP53	APC	KRAS	BRAF	PIK3CA	SMAD4	NRAS	FBXW7
CRC289	0	0	0	0	1	1	0	0
CRC127	1	1	0	0	1	1	0	0
CRC316	1	1	1	0	0	1	0	0
CRC104	0	0	0	0	0	0	0	1
CRC305	1	1	1	0	1	1	0	1
CRC13	0	0	0	1	0	1	0	0
CRC92	1	1	1	0	0	1	0	0
CRC324	0	0	1	0	1	0	0	1
CRC325	0	0	0	0	0	0	0	1
CRC288	1	1	0	1	0	0	0	1
CRC251	0	1	0	0	0	0	0	1
CRC304	0	1	1	0	1	0	0	1
CRC4	0	1	1	0	0	0	0	1
CRC161	1	1	1	0	0	0	0	0
CRC330	0	1	0	0	0	1	0	1
CRC306	0	0	0	1	0	0	0	1
CRC291	1	1	0	1	1	0	0	0
CRC107	1	1	1	0	1	1	0	1
CRC111	1	1	0	0	0	0	0	0
CRC26	1	1	0	0	1	0	0	1
CRC230	1	1	1	0	0	0	0	0
CRC275	1	1	1	0	0	0	0	0
CRC245	1	1	1	0	1	0	0	0
CRC253	1	1	1	0	0	0	0	0
CRC80	1	1	1	0	0	0	0	0
CRC85	1	0	1	0	1	1	0	0
CRC119	1	1	1	0	0	0	0	0
CRC142	1	1	0	0	1	0	0	1
CRC144	1	1	1	0	0	0	0	0
CRC181	1	1	1	0	1	0	0	0
CRC228	1	1	1	0	1	0	0	0
CRC239	1	1	0	0	0	0	0	0
CRC340	1	1	1	0	0	0	0	0
CRC41	1	1	0	0	1	0	0	0
CRC55	1	1	1	0	0	1	0	0
CRC63	1	0	0	0	0	0	0	1
CRC65	1	1	1	0	0	1	0	0
CRC84	1	1	1	0	0	0	0	0
CRC88	1	1	1	0	1	0	0	0
CRC103	1	0	1	0	0	0	0	0
CRC106	1	1	1	0	0	0	0	0
CRC129	1	1	0	0	0	1	0	0
CRC130	0	1	1	0	0	1	0	0
CRC137	0	1	1	0	0	0	0	0
CRC153	0	1	1	0	1	1	0	0
CRC155	1	0	1	0	0	0	0	0
CRC157	1	1	1	0	0	0	0	0
CRC312	1	1	1	0	0	0	0	0
CRC273	1	1	0	0	0	0	0	0
CRC263	1	1	0	0	0	0	0	1
CRC242	1	1	0	0	0	0	0	0
CRC292	0	1	1	0	0	1	0	0
CRC307	0	1	0	0	1	0	0	1
CRC258	0	1	0	0	0	0	0	1
CRC259	1	0	1	0	0	0	0	0
CRC345	1	1	1	0	0	0	0	0
CRC7	1	1	0	0	0	0	0	0
CRC11	1	0	0	0	0	0	0	0
CRC12	0	1	1	0	0	0	0	0
CRC23	1	0	1	0	0	0	0	1
CRC38	0	1	1	0	1	0	0	0
CRC46	1	1	0	0	1	0	0	0
CRC50	1	0	0	0	0	0	0	0
CRC61	0	1	1	0	0	1	0	0
CRC64	0	1	1	0	0	0	0	0
CRC72	1	1	0	1	0	0	0	0
CRC95	0	0	1	0	0	0	0	0
CRC100	1	0	1	0	0	0	0	0
CRC108	0	1	1	0	1	0	0	0
CRC113	1	1	0	0	0	0	0	0
CRC121	1	1	0	0	0	1	0	0
CRC132	1	0	1	0	0	0	0	0
CRC134	1	1	1	0	0	0	0	0
CRC135	0	1	1	0	0	0	0	0
CRC140	1	1	1	0	0	0	0	0
CRC141	1	1	0	0	1	0	0	0
CRC146	0	1	1	0	0	0	0	1
CRC149	1	1	1	0	0	0	0	0
CRC151	1	1	0	0	0	0	0	0
CRC162	0	0	0	1	0	0	0	0
CRC164	1	1	1	0	0	0	0	0
CRC166	1	1	1	0	0	0	0	0
CRC167	1	1	0	0	0	0	0	0
CRC173	1	1	1	0	0	0	0	0
CRC176	1	1	0	0	0	0	0	0
CRC269	1	0	1	0	0	0	0	1
CRC270	1	1	1	0	0	0	0	0
CRC315	0	1	1	0	0	0	0	0
CRC218	1	1	0	0	0	0	0	0
CRC235	1	1	1	0	0	0	0	0
CRC278	0	1	0	1	1	0	0	0
CRC319	1	1	0	0	0	0	0	0
CRC237	1	0	0	0	0	0	0	0
CRC322	1	1	0	0	0	0	1	0
CRC328	0	1	0	0	1	0	0	0
CRC285	1	0	0	1	0	0	0	0
CRC247	0	1	1	0	1	0	0	0
CRC255	0	1	1	0	0	0	0	0
CRC293	0	1	0	0	0	0	1	0
CRC294	0	1	1	0	1	0	0	0
CRC308	1	0	1	0	0	0	0	0
CRC301	1	1	1	0	0	0	0	0
CRC223	1	0	1	0	0	1	0	0
CRC14	1	1	0	0	0	0	0	0
CRC15	0	0	1	0	0	0	0	0
CRC24	1	1	0	0	0	0	0	0
CRC31	1	1	0	0	0	0	0	0
CRC32	1	0	1	0	0	0	0	0
CRC40	0	0	1	0	0	0	0	0
CRC47	1	0	1	0	0	0	0	0
CRC49	1	1	0	0	0	0	0	0
CRC52	1	1	0	0	0	0	0	0
CRC56	0	0	0	1	0	0	0	0
CRC59	1	1	0	0	0	0	0	0
CRC62	1	0	0	0	0	0	0	0
CRC69	0	1	1	0	0	0	0	0
CRC71	0	1	1	0	0	0	0	0
CRC74	1	0	0	0	0	0	0	0
CRC75	0	0	1	0	0	0	0	0
CRC87	1	1	0	0	0	0	0	0
CRC90	0	1	1	0	0	0	0	0
CRC91	0	0	1	0	1	0	0	0
CRC94	0	1	1	0	0	0	0	0
CRC96	1	0	0	0	0	0	0	0
CRC112	0	0	0	0	0	0	0	0
CRC126	0	0	1	0	0	0	0	1
CRC138	1	0	1	0	0	0	0	0
CRC139	0	1	1	0	0	0	0	0
CRC143	1	1	0	0	0	0	0	0
CRC165	0	0	1	0	0	0	0	0
CRC168	0	0	0	1	0	0	0	0
CRC172	0	0	0	1	0	0	0	0
CRC175	0	1	1	0	0	0	0	0
CRC184	0	0	1	0	0	0	0	0
CRC213	1	0	0	0	0	0	0	0
CRC266	1	0	0	0	0	0	0	0
CRC267	0	1	0	0	0	0	0	0
CRC310	1	0	0	0	0	0	0	0
CRC261	0	1	0	0	0	0	0	0
CRC231	0	1	1	0	0	0	0	0
CRC314	0	1	1	0	0	0	0	0
CRC272	0	0	0	0	0	0	0	0
CRC233	0	0	0	0	0	0	0	0
CRC276	1	1	0	0	0	0	0	0
CRC262	1	1	0	0	0	0	0	0
CRC320	1	0	0	1	0	0	0	0
CRC321	1	0	0	0	0	0	0	0
CRC256	0	1	1	0	0	0	0	0
CRC338	1	0	0	1	0	0	0	0
CRC299	0	0	1	0	0	0	0	0
CRC300	0	0	0	1	0	0	0	0
CRC347	0	1	0	0	0	0	0	0
CRC348	1	0	1	0	0	0	0	0
CRC8	1	0	0	0	0	0	0	0
CRC9	1	0	0	0	0	0	0	0
CRC22	1	0	0	0	0	0	0	0
CRC33	1	0	0	0	0	0	0	0
CRC37	0	1	0	0	0	0	0	0
CRC44	0	0	0	0	0	0	0	0
CRC48	0	0	1	0	0	0	0	0
CRC53	0	0	1	0	0	0	0	0
CRC58	1	0	0	0	0	0	0	0
CRC60	0	0	0	1	0	0	0	0
CRC79	0	1	0	0	0	0	0	0
CRC82	1	0	0	0	0	0	0	0
CRC83	0	0	1	0	0	0	0	0
CRC93	1	0	0	0	0	0	0	0
CRC102	0	0	0	0	0	0	0	0
CRC110	1	0	0	0	0	0	0	0
CRC131	0	0	1	0	0	0	0	0
CRC147	1	0	0	0	0	0	0	0
CRC150	1	0	0	0	0	0	0	0
CRC158	0	0	1	0	0	0	0	0
CRC160	0	1	0	0	0	0	0	0
CRC177	0	1	0	0	0	0	0	0
CRC178	0	0	0	1	0	0	0	0
CRC180	0	0	0	0	0	0	0	0
CRC206	0	0	1	0	0	0	0	0
CRC212	0	0	1	0	0	0	0	0
CRC225	0	0	1	0	0	0	0	0
CRC268	0	0	0	1	0	0	0	0
CRC227	1	0	0	0	0	0	0	0
CRC277	1	0	0	0	0	0	0	0
CRC219	1	0	0	0	0	0	0	0
CRC326	1	0	0	0	0	0	0	0
CRC327	0	1	0	0	0	0	0	0
CRC332	1	0	0	0	0	0	0	0
CRC334	0	1	0	0	0	0	0	0
CRC254	1	0	0	0	0	0	0	0
CRC336	0	0	0	0	0	0	0	0
CRC337	0	1	0	0	0	0	0	0
CRC295	0	0	0	1	0	0	0	0
CRC343	0	1	0	0	0	0	0	0
CRC42	0	0	0	0	0	0	0	0
CRC57	0	0	0	0	0	0	0	0
CRC66	0	0	0	0	0	0	0	0
CRC67	0	0	0	0	0	0	0	0
CRC99	0	0	0	0	0	0	0	0
CRC120	0	0	0	0	0	0	0	0
CRC154	0	0	0	0	0	0	0	0
CRC156	0	0	0	0	0	0	0	0
CRC179	0	0	0	0	0	0	0	0
CRC313	0	0	0	0	0	0	0	0
CRC279	0	0	0	0	0	0	0	0
