# Supplementary material for: High Prevalence and Clinical Relevance of Genes Affected by Chromosomal Breaks in Colorectal Cancer
Source: PLoS One. 2015 Sep 16;10(9):e0138141. doi: 10.1371/journal.pone.0138141 (PMC4574474; doi:10.1371/journal.pone.0138141)
Supplement: S4 Table — (XLSX) [file pone.0138141.s005.xlsx]

## Sheet: S.Table_S4
Supplementary Table S4: gene mutation frequencies
Gene mutations frequencies in 204 CRC samples from CAIRO and CAIRO2 clinical trials
	Gene	Number of samples	Mutation
		with gene mutation	frequency (%)
	TP53	110	53.9%
	APC	110	53.9%
	KRAS	90	44.1%
	PIK3CA	26	12.7%
	FBXW7	21	10.3%
	SMAD4	18	8.8%
	BRAF	18	8.8%
	NRAS	2	0.01
