# Supplementary material for: High Prevalence and Clinical Relevance of Genes Affected by Chromosomal Breaks in Colorectal Cancer
Source: PLoS One. 2015 Sep 16;10(9):e0138141. doi: 10.1371/journal.pone.0138141 (PMC4574474; doi:10.1371/journal.pone.0138141)
Supplement: S5 Table — (XLSX) [file pone.0138141.s006.xlsx]

## Sheet: S.Table_S5
Supplementary Table S5: Baseline patient characteristics
Baseline clinicopathological characteristics of the 203 CRC samples used for NBS analysis
Explanation
A
Enrichment for clinicopathological features per CRC subtype was compared to the three remaining CRC subtypes collectively (one-sided Fisher-Exact tests).
P-value < 0.05 was considered significant.
* CRC subtype 3 was enriched for MSI tumors (P = 1.3E-6)
B
Correlations of clinicopathological parameters to overall survival were investigated with log-rank tests (univariate)
P-value of the log-rank test between CRC subtypes: 0.001
				A												B
		Overall		CRC subtype 1	P-value		CRC subtype 2	P-value		CRC subtype 3	P-value		CRC subtype 4	P-value		P-value
		(n=203)		(n=80)			(n=45)			(n=27)			(n=51)			log-rank
Gender	Male	116 (57.1%)		46 (57.5%)	0.59		26 (57.8)%	0.60		12 (44.4%)	0.11		32 (62.7%)	0.86		0.50
	Female	87 (42.9%)		34 (42.5%)			19 (42.2%)			15 (55.6%)			19 (37.3%)
Age (years)	> 70 years	37 (18.2%)		13 (16.3%)	0.73		6 (13.3%)	0.90		5 (18.5%)	0.59		13 (25.5%)	0.11		0.20
	Mean (s.d.)	62.7 (9.3)		61.4 (8.8)			63.0 (8.5)			63.1 (12.2)			64.1 (8.9)
	Median (range)	63 (35-83)		62 (39-79)			64 (42-79)			66 (35-83)			65 (41-79)
WHO performance status	PS0	130 (64.0%)		47 (58.8%)	0.44		33 (73.3%)	0.40		14 (51.9%)	0.06		36 (70.6%)	0.26		0.0006
	PS1	66 (32.6%)		30 (37.5%)			11 (24.4%)			10 (37.0%)			15 (29.4%)
	PS2	7 (3.4%)		3 (3.8%)			1 (2.2%)			3 (11.1%)			0 (0.0%)
Tumor stage primary tumor	T2	12 (5.9%)		8 (10.0%)	0.14		1 (2.2%)	0.50		1 (3.7%)	0.97		2 (3.9%)	0.31		0.61
	T3	152 (74.9%)		58 (72.5%)			37 (82.2%)			22 (81.5%)			35 (68.6%)
	T4	34 (16.7%)		11 (13.8%)			7 (15.6%)			4 (14.8%)			12 (23.5%)
	Unknown	5 (2.52%)		3 (3.8%)			0 (0.0%)			0 (0.0%)			2 (3.9%)
Nodal stage at time of diagnosis	N0	53 (26.1%)		24 (30.0%)	0.69		13 (28.9%)	0.45		5 (18.5%)	0.49		11 (21.6%)	0.83		0.11
	N1	70 (34.5%)		24 (30.0%)			17 (37.8%)			8 (29.6%)			21 (41.2%)
	N2	66 (32.5%)		26 (32.5%)			11 (24.4%)			13 (48.1%)			16 (31.4%)
	Unknown	14 (6.9%)		6 (7.5%)			4 (8.9%)			1 (3.7%)			3 (5.9%)
Predominant localization of metastases	Hepatic	144 (70.9%)		60 (75.0%)	0.55		28 (62.2%)	0.35		15 (55.6%)	0.13		41 (80.4%)	0.97		0.17
	Extrahepatic	59 (29.1%)		20 (25.0%)			17 (37.8%)			12 (44.4%)			10 (19.6%)
Time to metastases	Metachrone (>6 months)	96 (47.3%)		36 (45.0%)	0.35		27 (60.0%)	0.98		11 (40.7%)	0.30		22 (43.1%)	0.30		0.45
	Synchrone (<6 months)	107 (52.7%)		44 (55.0%)			18 (40.0%)			16 (59.3%)			29 (56.9%)
Number of affected organs	One	100 (49.3%)		43 (53.8%)	0.86		22 (48.9%)	0.58		12 (44.4%)	0.35		23 (45.1%)	0.33		0.005
	> one	101 (49.8%)		37 (46.3%)			22 (48.9%)			15 (55.6%)			27 (52.9%)
	Unknown	2 (1.0%)		0 (0.0%)			1 (2.2%)			0 (0.0%)			1 (2.0%)
LDH at randomization	Normal	138 (68.0%)		49 (61.3%)	0.07		36 (80.0%)	0.99		18 (66.7%)	0.52		35 (68.6%)	0.61		0.001
	Above normal	65 (32.0%)		31 (38.8%)			9 (20.0%)			9 (33.3%)			16 (31.4%)
Site of primary tumor	Colon	115 (56.7%)		45 (56.3%)	0.78		26 (57.8%)	0.33		15 (55.6%)	0.29		29 (56.9%)	1.0		0.37
	Rectosigmoid	28 (13.8%)		13 (16.3%)			3 (6.7%)			5 (18.5%)			7 (13.7%)
	Rectum	58 (28.6%)		21 (26.3%)			16 (35.6%)			6 (22.2%)			15 (29.4%)
	Multiple tumors	2 (1.0%)		1 (1.3%)			0 (0.0%)			1 (3,7%)			0 (0.0%)
Prior adjuvant therapy	No	167 (82.3%)		63 (78.8%)	0.19		38 (84.4%)	0.74		26 (96.3%)	1.0		40 (78.4%)	0.26		0.11
	Yes	36 (17.7%)		17 (21.3%)			7 (15.6%)			1 (3.7%)			11 (21.6%)
Microsatellite stability status	MSS	193 (95.1%)		79 (98.8%)	0.99		45 (100.0%)	1.0		19 (70.4%)	1.3E-6 *		50 (98.0%)	0.95		8.3E-5
	MSI	10 (4.9%)		1 (1.3%)			0 (0.0%)			8 (29.6%)			1 (2.0%)
