# Supplementary material for: High Prevalence and Clinical Relevance of Genes Affected by Chromosomal Breaks in Colorectal Cancer
Source: PLoS One. 2015 Sep 16;10(9):e0138141. doi: 10.1371/journal.pone.0138141 (PMC4574474; doi:10.1371/journal.pone.0138141)
Supplement: S6 Table — (XLSX) [file pone.0138141.s007.xlsx]

## Sheet: S.Table_S6
Supplementary Table S6: CRC subtype and overall survival data
Explanation of columns
samples		names of CRC samples
CRC subtype		CRC subtype as classified by NBS analysis (see Figure 3)
OS (days)		overall survival (days)
OS censored		no = not censored; yes = censored
sample	CRC subtype	OS (days)	OS censored
CRC31	1	931	no
CRC32	1	800	no
CRC33	1	702	no
CRC37	1	930	no
CRC42	1	745	no
CRC46	1	545	no
CRC49	1	1212	no
CRC50	1	1548	no
CRC7	1	610	no
CRC58	1	57	no
CRC8	1	1115	no
CRC59	1	1167	no
CRC62	1	33	no
CRC64	1	36	no
CRC69	1	1526	yes
CRC72	1	209	no
CRC74	1	791	no
CRC79	1	996	no
CRC85	1	468	no
CRC12	1	148	no
CRC90	1	370	no
CRC93	1	1586	no
CRC94	1	681	no
CRC95	1	317	no
CRC99	1	597	no
CRC102	1	497	no
CRC110	1	159	no
CRC112	1	330	no
CRC113	1	1407	no
CRC14	1	622	no
CRC120	1	321	no
CRC127	1	467	no
CRC129	1	659	no
CRC131	1	1010	no
CRC146	1	1259	yes
CRC150	1	851	no
CRC157	1	402	no
CRC160	1	453	no
CRC172	1	1178	no
CRC177	1	808	no
CRC179	1	759	no
CRC184	1	86	no
CRC206	1	252	no
CRC213	1	706	no
CRC24	1	889	no
CRC26	1	1603	no
CRC261	1	1337	no
CRC218	1	249	yes
CRC219	1	442	no
CRC262	1	1171	yes
CRC263	1	774	no
CRC305	1	161	no
CRC308	1	437	no
CRC225	1	220	no
CRC227	1	1214	yes
CRC269	1	304	no
CRC313	1	494	no
CRC230	1	782	no
CRC270	1	331	yes
CRC235	1	755	no
CRC273	1	1392	no
CRC316	1	340	no
CRC275	1	364	no
CRC277	1	118	no
CRC278	1	212	no
CRC319	1	981	no
CRC237	1	992	no
CRC321	1	873	no
CRC322	1	358	no
CRC242	1	524	no
CRC288	1	230	no
CRC291	1	493	no
CRC251	1	1499	yes
CRC253	1	645	no
CRC336	1	235	no
CRC337	1	365	no
CRC293	1	1353	no
CRC340	1	628	yes
CRC259	1	604	no
CRC343	1	889	no
CRC38	2	86	no
CRC40	2	184	no
CRC53	2	909	no
CRC61	2	1114	no
CRC66	2	1084	no
CRC67	2	451	no
CRC71	2	1289	yes
CRC75	2	716	no
CRC83	2	1477	no
CRC88	2	491	no
CRC91	2	195	no
CRC92	2	55	no
CRC108	2	425	no
CRC126	2	1487	no
CRC130	2	326	no
CRC135	2	140	no
CRC15	2	742	no
CRC139	2	291	no
CRC144	2	20	no
CRC153	2	1333	no
CRC158	2	381	no
CRC165	2	450	no
CRC175	2	1071	no
CRC212	2	388	no
CRC304	2	465	no
CRC307	2	447	no
CRC228	2	476	no
CRC231	2	1039	no
CRC314	2	1122	yes
CRC272	2	373	no
CRC315	2	1421	yes
CRC279	2	1668	yes
CRC327	2	398	no
CRC247	2	1464	yes
CRC289	2	1492	yes
CRC334	2	520	no
CRC292	2	908	yes
CRC255	2	187	no
CRC256	2	972	no
CRC294	2	471	no
CRC299	2	694	no
CRC258	2	585	no
CRC301	2	1363	no
CRC345	2	795	yes
CRC347	2	430	no
CRC4	3	673	no
CRC48	3	89	no
CRC56	3	64	no
CRC100	3	187	no
CRC104	3	196	no
CRC13	3	111	no
CRC107	3	392	no
CRC119	3	1144	no
CRC137	3	638	no
CRC142	3	555	no
CRC147	3	655	no
CRC162	3	278	no
CRC168	3	12	no
CRC178	3	680	no
CRC180	3	627	no
CRC181	3	960	no
CRC22	3	187	no
CRC306	3	133	no
CRC267	3	181	no
CRC268	3	94	no
CRC233	3	864	no
CRC324	3	181	yes
CRC325	3	462	no
CRC326	3	760	no
CRC328	3	206	no
CRC295	3	443	no
CRC300	3	185	no
CRC41	4	412	no
CRC44	4	1471	no
CRC47	4	797	no
CRC52	4	593	no
CRC55	4	646	no
CRC57	4	460	no
CRC60	4	177	no
CRC9	4	200	no
CRC63	4	892	no
CRC65	4	432	no
CRC11	4	298	no
CRC80	4	88	no
CRC82	4	589	no
CRC84	4	29	no
CRC87	4	368	no
CRC96	4	807	no
CRC103	4	1194	no
CRC106	4	557	no
CRC111	4	899	no
CRC121	4	386	no
CRC132	4	220	no
CRC134	4	494	no
CRC138	4	344	no
CRC140	4	55	no
CRC141	4	549	no
CRC143	4	1076	yes
CRC149	4	959	no
CRC151	4	782	no
CRC155	4	179	no
CRC156	4	1058	no
CRC161	4	1242	no
CRC164	4	720	no
CRC166	4	281	no
CRC167	4	470	no
CRC173	4	680	no
CRC176	4	332	no
CRC23	4	351	no
CRC223	4	427	no
CRC266	4	1642	no
CRC310	4	955	no
CRC312	4	749	no
CRC276	4	617	no
CRC320	4	56	no
CRC239	4	793	yes
CRC285	4	390	no
CRC245	4	1036	no
CRC330	4	631	no
CRC332	4	1181	no
CRC254	4	582	yes
CRC338	4	284	no
CRC348	4	996	no
