# Supplementary material for: High Prevalence and Clinical Relevance of Genes Affected by Chromosomal Breaks in Colorectal Cancer
Source: PLoS One. 2015 Sep 16;10(9):e0138141. doi: 10.1371/journal.pone.0138141 (PMC4574474; doi:10.1371/journal.pone.0138141)
Supplement: S7 Table — (XLSX) [file pone.0138141.s008.xlsx]

## Sheet: S.Table_S7
Supplementary Table S7: CRC subtype-associated genes
Explanation of columns
gene		HUGO gene symbol*
ensembl ID		ensembl gene-ID*
P-value (MWU test)		P-value of gene association with a particular CRC subtype evaluated with Mann-Withney U test;
		a P-value of less than 0.05 was considered significant (see Methods for details)
aberrations in subtype [X] (#)		total number of samples of CRC subtype [X] with gene breakpoints/mutations
aberrations in subtype [Y1,Y2,Y3] (#)		total number of samples of CRC subtypes [Y1,Y2,Y3] with gene breakpoints/mutations
aberrations in subtype [X] (%)		percentage of samples of CRC subtype [X] with gene breakpoints/mutations
aberrations in subtype [Y1,Y2,Y3] (%)		percentage of samples of CRC subtypes [Y1,Y2,Y3] with gene breakpoints/mutations
* HGNC (HUGO Gene Nomenclature Committee) gene annotations are based on Ensembl54
CRC subtype 1 (n=80)									CRC subtype 2 (n=45)									CRC subtype 3 (n=27)									CRC subtype 4 (n=51)
gene	ensembl ID	P-value (MWU test)		aberrations in subtype 1 (#)	aberrations in subtype 2,3,4 (#)	aberrations in subtype 1 (%)	aberrations in subtype 2,3,4 (%)		gene	ensembl ID	P-value (MWU test)		aberrations in subtype 2 (#)	aberrations in subtype 1,3,4 (#)	aberrations in subtype 2 (%)	aberrations in subtype 1,3,4 (%)		gene	ensembl ID	P-value (MWU test)		aberrations in subtype 3 (#)	aberrations in subtype 1,2,4 (#)	aberrations in subtype 3 (%)	aberrations in subtype 1,2,4 (%)		gene	ensembl ID	P-value (MWU test)		aberrations in subtype 4 (#)	aberrations in subtype 1,2,3 (#)	aberrations in subtype 4 (%)	aberrations in subtype 1,2,3 (%)
BFSP1	ENSG00000125864	1.17732e-30		5	4	0.0625	0.0325203		SHOC2	ENSG00000108061	1.2578e-14		4	4	0.0888889	0.0253165		WWOX	ENSG00000186153	8.86554e-12		9	9	0.333333	0.0511364		ROCK1	ENSG00000067900	4.85749e-19		9	3	0.176471	0.0197368
COL4A1	ENSG00000187498	1.47676e-30		5	1	0.0625	0.00813008		ATF7IP	ENSG00000171681	9.02527e-12		5	4	0.111111	0.0253165		BRAF	ENSG00000157764	1.18858e-11		9	9	0.333333	0.0511364		MYL6	ENSG00000092841	1.15744e-16		2	5	0.0392157	0.0328947
PRKG1	ENSG00000185532	1.56275e-30		14	6	0.175	0.0487805		KRAS	ENSG00000133703	1.37189e-11		35	55	0.777778	0.348101		FHIT	ENSG00000189283	3.04501e-11		16	22	0.592593	0.125		HIST1H1A	ENSG00000124610	2.81151e-15		3	4	0.0588235	0.0263158
MACROD2	ENSG00000172264	1.60759e-30		79	9	0.9875	0.0731707		PDE3A	ENSG00000172572	6.80083e-11		4	2	0.0888889	0.0126582		PIBF1	ENSG00000083535	8.31368e-08		4	6	0.148148	0.0340909		ASNS	ENSG00000070669	9.37246e-15		5	3	0.0980392	0.0197368
UNC5D	ENSG00000156687	1.85167e-30		8	5	0.1	0.0406504		HERC1	ENSG00000103657	1.09602e-10		5	7	0.111111	0.0443038		GMDS	ENSG00000112699	1.15663e-05		2	6	0.0740741	0.0340909		ZNF33A	ENSG00000189180	1.64298e-14		6	7	0.117647	0.0460526
KIF16B	ENSG00000089177	3.85255e-30		4	1	0.05	0.00813008		PA2G4	ENSG00000170515	4.74159e-08		4	2	0.0888889	0.0126582		FBXW7	ENSG00000109670	2.05393e-05		7	14	0.259259	0.0795455		SLC22A5	ENSG00000197375	2.08021e-14		2	5	0.0392157	0.0328947
SUMF1	ENSG00000144455	1.02641e-29		5	3	0.0625	0.0243902		ERGIC1	ENSG00000113719	4.97759e-08		6	2	0.133333	0.0126582		PTPRK	ENSG00000152894	2.94052e-05		2	6	0.0740741	0.0340909		ASRGL1	ENSG00000162174	1.41519e-13		1	5	0.0196078	0.0328947
DLG4	ENSG00000132535	6.74724e-29		4	3	0.05	0.0243902		PIK3CA	ENSG00000121879	6.23804e-08		11	15	0.244444	0.0949367		FOXP1	ENSG00000114861	0.000172772		1	12	0.037037	0.0681818		NBEA	ENSG00000172915	3.68824e-12		3	5	0.0588235	0.0328947
HYDIN	ENSG00000157423	1.85825e-28		5	10	0.0625	0.0813008		PTPRT	ENSG00000196090	6.06871e-07		4	4	0.0888889	0.0253165		PDE4B	ENSG00000184588	0.000308503		2	5	0.0740741	0.0284091		SMARCC2	ENSG00000139613	7.13216e-12		2	6	0.0392157	0.0394737
SETBP1	ENSG00000152217	3.76849e-28		3	2	0.0375	0.0162602		GTF2E2	ENSG00000197265	1.05725e-05		0	4	0	0.0253165		CDH4	ENSG00000179242	0.000367599		2	3	0.0740741	0.0170455		SLC20A2	ENSG00000168575	8.17336e-10		2	5	0.0392157	0.0328947
NAALADL2	ENSG00000177694	4.68056e-28		9	3	0.1125	0.0243902		SLC22A5	ENSG00000197375	0.00141633		5	2	0.111111	0.0126582		EXO1	ENSG00000174371	0.00227204		3	8	0.111111	0.0454545		SLC3A2	ENSG00000168003	9.88709e-10		3	6	0.0588235	0.0394737
FIS1	ENSG00000214253	2.34976e-27		2	3	0.025	0.0243902		ERBB3	ENSG00000065361	0.00201675		4	5	0.0888889	0.0316456		UBE3C	ENSG00000009335	0.00270528		2	6	0.0740741	0.0340909		XPNPEP1	ENSG00000108039	3.20252e-08		3	6	0.0588235	0.0394737
ADK	ENSG00000156110	2.47869e-27		3	1	0.0375	0.00813008		EXO1	ENSG00000174371	0.00897098		2	9	0.0444444	0.056962		PDE4D	ENSG00000113448	0.00819255		5	31	0.185185	0.176136		AKAP13	ENSG00000170776	9.44128e-08		4	6	0.0784314	0.0394737
HAGHL	ENSG00000103253	2.98768e-27		8	5	0.1	0.0406504		XPNPEP1	ENSG00000108039	0.0119884		5	4	0.111111	0.0253165											PRKAR1B	ENSG00000188191	3.54312e-07		5	4	0.0980392	0.0263158
PARK2	ENSG00000185345	2.98768e-27		39	8	0.4875	0.0650407																				PLCB4	ENSG00000101333	1.37236e-05		3	5	0.0588235	0.0328947
CD99	ENSG00000002586	3.32374e-27		14	6	0.175	0.0487805																				GTF2E2	ENSG00000197265	0.000415399		1	3	0.0196078	0.0197368
NARFL	ENSG00000103245	3.60014e-27		8	5	0.1	0.0406504																				HOXA2	ENSG00000105996	0.000537702		3	4	0.0588235	0.0263158
PACRG	ENSG00000112530	8.86914e-27		12	2	0.15	0.0162602																				RIMS2	ENSG00000176406	0.00135038		2	3	0.0392157	0.0197368
PPP1R12B	ENSG00000077157	6.00529e-26		10	6	0.125	0.0487805																				PDE4B	ENSG00000184588	0.0016956		2	5	0.0392157	0.0328947
PGM5	ENSG00000154330	1.87316e-25		6	3	0.075	0.0243902																				VAC14	ENSG00000103043	0.0022824		4	5	0.0784314	0.0328947
PROZ	ENSG00000126231	3.37941e-25		3	4	0.0375	0.0325203																				PPARGC1B	ENSG00000155846	0.011048		1	5	0.0196078	0.0328947
NEGR1	ENSG00000172260	1.89905e-24		12	9	0.15	0.0731707																				ERBB3	ENSG00000065361	0.0132188		2	7	0.0392157	0.0460526
PLCB1	ENSG00000182621	3.2262e-23		8	7	0.1	0.0569106																				CTC1	ENSG00000178971	0.0333389		3	9	0.0588235	0.0592105
XG	ENSG00000124343	5.52385e-23		15	8	0.1875	0.0650407
RIPK3	ENSG00000129465	2.61872e-20		2	1	0.025	0.00813008
GYG2	ENSG00000056998	1.38109e-17		6	4	0.075	0.0325203
NRG1	ENSG00000157168	3.08515e-16		6	4	0.075	0.0325203
RAD51B	ENSG00000182185	6.90702e-16		7	9	0.0875	0.0731707
PDE4D	ENSG00000113448	2.88769e-13		16	20	0.2	0.162602
MAST4	ENSG00000069020	3.10524e-13		5	7	0.0625	0.0569106
GMDS	ENSG00000112699	8.80878e-13		4	4	0.05	0.0325203
PPARGC1B	ENSG00000155846	2.6237e-11		4	2	0.05	0.0162602
EMB	ENSG00000170571	3.03295e-10		9	9	0.1125	0.0731707
RIMS2	ENSG00000176406	2.93442e-09		3	2	0.0375	0.0162602
SLC4A4	ENSG00000080493	4.57668e-09		3	5	0.0375	0.0406504
FOXP1	ENSG00000114861	1.9664e-08		8	5	0.1	0.0406504
FHIT	ENSG00000189283	3.39818e-08		19	19	0.2375	0.154472
VAC14	ENSG00000103043	3.79756e-08		4	5	0.05	0.0406504
PER1	ENSG00000179094	2.49979e-07		3	5	0.0375	0.0406504
HOXA1	ENSG00000105991	4.89005e-07		5	7	0.0625	0.0569106
HOXA2	ENSG00000105996	7.33273e-07		2	5	0.025	0.0406504
ZBTB16	ENSG00000109906	1.84881e-05		5	6	0.0625	0.0487805
PTPRK	ENSG00000152894	5.80022e-05		3	5	0.0375	0.0406504
CTC1	ENSG00000178971	0.000154558		4	8	0.05	0.0650407
PRKAR1B	ENSG00000188191	0.000294813		4	5	0.05	0.0406504
AKAP13	ENSG00000170776	0.00130924		4	6	0.05	0.0487805
AMACR	ENSG00000242110	0.00295971		3	8	0.0375	0.0650407
CDH4	ENSG00000179242	0.00965273		1	4	0.0125	0.0325203
