# Supplementary material for: High Prevalence and Clinical Relevance of Genes Affected by Chromosomal Breaks in Colorectal Cancer
Source: PLoS One. 2015 Sep 16;10(9):e0138141. doi: 10.1371/journal.pone.0138141 (PMC4574474; doi:10.1371/journal.pone.0138141)
Supplement: S8 Table — (XLSX) [file pone.0138141.s009.xlsx]

## Sheet: S.Table_S8
Supplementary Table S8: pools of genes that share probe(s) associated with chromosomal breakpoints
Genes grouped in "pools" that share same (breakpoint) array-CGH probes
Gene pools	Genes (Ensembl54)
Pool_1	HSD17B7P2 & ZNF33A & ZNF33B & ZNF37A & ZNF37B
Pool_2	C20orf191 & FAM182A & FAM182B & FRG1B & MIRN663 & MLLT10L & ZNF337
Pool_3	ZNF595 & ZNF718
Pool_4	CD99 & XG
Pool_5	ANKRD20A5 & ANKRD30B & ZNF519
Pool_6	CCDC78 & HAGHL & NARFL
Pool_7	AMACR & C1QTNF3
Pool_8	EMB & PARP8
Pool_9	HOXA1 & HOXA2
Pool_10	C17orf44 & C17orf68
Pool_11	ADAM32 & ADAM9
Pool_12	CBWD3 & FOXD4L3 & PGM5
Pool_13	EPCAM & MSH2
Pool_14	ASAH2 & ASAH2C
Pool_15	ERBB3 & PA2G4 & PA2G4P4
Pool_16	MYL6 & SMARCC2
Pool_17	ANKRD36 & FAHD2B
Pool_18	C20orf69 & PCMTD2
Pool_19	HYDIN & HYDIN2 & VAC14
Pool_20	GUSBL2 & PRIM2
Pool_21	NBPF8 & NBPF9
Pool_22	POLR3C & RNF115
Pool_23	PACRG & PARK2
